# Supplementary material for: Assessing ChatGPT’s Capability for Multiple Choice Questions Using RaschOnline: Observational Study
Source: JMIR Form Res. 2024 Aug 8;8:e46800. doi: 10.2196/46800 (PMC11346125; doi:10.2196/46800)
Supplement: Multimedia Appendix 2 [file formative_v8i1e46800_app2.txt]

I1	I2	I3	I4	I5	I6	I7	I8	I9	I10	name	group
1	1	1	0	1	1	1	0	1	1	#1	0
1	1	1	0	1	1	0	0	0	0	#2	1
0	1	1	1	1	1	0	0	0	0	#3	0
1	1	1	1	0	0	0	0	0	0	#4	1
1	1	0	1	0	0	1	0	0	0	#5	0
1	1	1	1	1	1	1	1	0	0	#6	1
1	1	1	1	1	0	0	1	0	0	#7	0
1	1	1	1	0	1	1	1	1	0	#8	1
1	1	0	0	1	0	0	0	0	0	#9	0
1	1	1	1	1	1	0	0	1	0	#10	1
1	0	0	0	0	0	0	0	0	0	#11	0
1	1	1	1	1	0	0	1	1	0	#12	1
1	1	1	1	1	1	0	0	1	0	#13	0
1	1	0	0	0	0	0	0	0	0	#14	1
1	1	0	1	0	0	0	0	1	0	#15	0
1	1	1	1	0	1	1	0	1	0	#16	1
1	1	1	1	0	1	1	0	0	0	#17	0
1	0	0	0	0	1	1	0	0	0	#18	1
1	0	1	1	1	0	1	0	0	0	#19	0
1	1	1	0	1	0	0	1	0	0	#20	1
0	0	1	1	0	0	1	0	0	0	#21	0
1	0	1	0	0	1	0	0	0	0	#22	1
1	1	1	1	0	0	1	1	0	0	#23	0
0	1	1	1	1	0	0	0	0	0	#24	1
1	1	1	0	0	0	1	0	0	0	#25	0
1	0	0	0	0	0	0	0	0	0	#26	1
1	1	0	1	1	1	1	0	1	0	#27	0
1	1	1	1	1	1	0	1	1	0	#28	1
0	0	1	1	0	0	0	0	0	1	#29	0
0	0	0	0	0	0	0	0	0	0	#30	1
1	0	1	0	0	0	0	0	0	0	#31	0
1	1	1	0	0	0	0	0	1	0	#32	1
1	1	0	1	1	0	1	1	1	0	#33	0
1	1	0	0	0	1	0	0	0	0	#34	1
1	0	1	0	1	0	0	0	0	0	#35	0
1	1	1	1	0	1	0	0	0	0	#36	1
0	1	0	0	0	0	1	1	1	1	#37	0
0	1	1	1	0	0	0	0	1	0	#38	1
1	1	1	1	0	1	1	0	0	0	#39	0
1	1	0	1	1	1	0	0	1	0	#40	1
1	1	1	0	1	0	0	0	0	0	#41	0
1	1	1	1	1	1	0	0	0	0	#42	1
1	0	0	1	1	0	0	0	0	0	#43	0
1	1	1	1	1	0	0	0	1	0	#44	1
1	1	1	1	1	1	0	0	0	0	#45	0
1	1	1	0	1	1	0	0	0	0	#46	1
1	0	1	1	0	1	0	0	1	0	#47	0
1	1	1	1	1	1	0	1	0	0	#48	1
1	1	0	0	0	0	0	1	0	0	#49	0
0	0	1	0	0	0	0	0	0	0	#50	1
1	1	0	0	0	0	0	0	0	0	#51	0
1	1	1	1	0	1	0	0	0	0	#52	1
1	1	1	1	0	1	1	0	1	0	#53	0
1	1	1	1	1	0	1	1	1	0	#54	1
1	1	1	1	0	0	0	0	0	0	#55	0
1	0	1	1	0	1	0	0	1	1	#56	1
0	1	0	1	0	0	0	0	0	0	#57	0
1	0	1	1	1	1	0	1	1	0	#58	1
1	1	0	0	0	0	0	0	0	0	#59	0
1	0	1	0	1	1	0	0	0	0	#60	1
1	0	1	0	0	0	0	0	0	0	#61	0
1	1	1	0	0	1	1	0	0	0	#62	1
1	1	1	1	1	1	1	0	0	0	#63	0
1	0	0	0	0	0	0	1	0	0	#64	1
1	1	1	1	0	0	0	0	0	0	#65	0
0	0	1	1	0	1	0	0	0	0	#66	1
0	1	1	1	0	1	0	1	0	0	#67	0
0	1	1	1	0	0	0	0	0	0	#68	1
1	1	0	0	1	0	1	1	1	0	#69	0
1	1	1	1	0	1	1	0	1	1	#70	1
1	1	1	1	0	0	1	0	0	0	#71	0
1	1	1	1	0	0	1	1	0	0	#72	1
1	1	1	1	1	1	0	0	0	0	#73	0
0	1	1	0	0	0	1	0	1	0	#74	1
1	1	1	1	1	1	1	0	0	0	#75	0
1	1	1	1	1	1	0	0	0	0	#76	1
1	1	1	0	1	1	1	0	0	0	#77	0
1	1	0	1	0	0	0	0	1	0	#78	1
1	1	1	0	1	0	1	1	0	0	#79	0
0	1	1	1	1	0	1	1	0	1	#80	1
1	0	1	1	1	1	1	0	0	0	#81	0
1	1	0	1	0	0	0	0	0	0	#82	1
0	1	1	0	0	0	0	0	0	1	#83	0
1	0	1	1	1	1	0	0	0	1	#84	1
1	1	1	0	1	0	0	1	0	0	#85	0
0	0	1	0	0	0	0	0	0	0	#86	1
0	1	1	0	0	0	1	0	1	0	#87	0
1	1	1	1	1	1	0	1	0	0	#88	1
1	1	1	0	0	0	0	0	0	0	#89	0
1	1	1	0	1	0	1	1	0	1	#90	1
1	1	1	1	1	1	0	0	1	1	#91	0
1	1	0	1	0	1	1	0	0	0	#92	1
1	0	1	0	0	0	0	0	0	0	#93	0
1	1	1	0	0	0	0	0	0	0	#94	1
1	1	1	1	1	0	0	0	0	0	#95	0
1	0	0	0	0	0	0	0	0	0	#96	1
1	1	1	1	1	1	1	1	0	1	#97	0
1	1	1	0	0	1	0	0	0	0	#98	1
1	1	1	1	1	1	0	1	0	0	#99	0
0	1	1	1	0	0	0	0	0	1	#100	1
1	1	1	0	0	0	1	0	0	0	#101	0
1	1	0	0	0	0	0	0	0	0	#102	1
1	1	0	1	1	0	0	0	0	0	#103	0
1	1	0	0	1	1	0	0	1	0	#104	1
1	1	1	1	1	0	0	0	0	0	#105	0
1	0	1	1	1	1	1	0	0	0	#106	1
1	0	1	1	1	0	1	1	1	0	#107	0
1	1	1	1	1	1	0	1	0	0	#108	1
1	1	1	1	1	1	1	1	0	1	#109	0
1	1	1	1	0	0	1	0	0	0	#110	1
0	1	1	1	1	1	1	1	0	0	#111	0
1	1	1	0	1	0	0	0	0	0	#112	1
1	0	1	0	0	1	1	0	0	0	#113	0
1	1	1	1	0	0	0	0	0	0	#114	1
1	1	1	0	0	1	0	0	0	1	#115	0
1	0	1	1	1	1	0	0	1	0	#116	1
1	1	0	0	1	1	0	0	1	0	#117	0
1	1	1	1	1	0	1	0	1	0	#118	1
1	1	1	0	1	1	0	0	0	0	#119	0
1	1	0	1	0	0	0	0	1	0	#120	1
1	1	1	1	1	1	0	1	1	0	#121	0
1	1	0	0	0	0	0	1	0	0	#122	1
1	1	0	0	1	1	1	0	0	0	#123	0
1	1	1	1	1	0	1	0	0	0	#124	1
1	1	1	1	1	1	1	1	0	0	#125	0
1	1	1	1	1	1	1	0	0	1	#126	1
1	1	1	1	1	0	0	0	0	0	#127	0
0	1	0	1	1	0	0	0	0	0	#128	1
1	1	1	1	1	0	1	0	0	0	#129	0
1	0	1	0	0	0	0	0	0	0	#130	1
0	1	1	1	1	1	1	1	0	0	#131	0
1	1	1	1	0	0	0	0	0	0	#132	1
1	1	0	0	0	0	0	0	0	1	#133	0
0	1	1	1	0	0	0	0	0	0	#134	1
1	1	1	0	1	1	1	1	0	0	#135	0
1	1	1	1	1	0	1	0	0	1	#136	1
1	1	1	1	1	0	0	0	1	0	#137	0
1	1	0	1	1	0	0	1	0	1	#138	1
0	1	1	1	0	0	0	0	0	0	#139	0
1	0	0	0	0	1	1	1	0	0	#140	1
1	0	0	0	0	0	1	0	0	1	#141	0
0	1	1	0	0	0	1	0	0	0	#142	1
0	1	1	0	0	0	0	1	0	0	#143	0
1	0	1	0	1	0	1	1	1	1	#144	1
1	1	1	1	1	0	0	1	0	0	#145	0
1	1	0	1	1	1	0	0	0	0	#146	1
1	1	1	0	0	1	0	0	0	0	#147	0
1	1	1	1	0	1	0	0	0	0	#148	1
1	1	1	1	1	1	0	1	0	0	#149	0
1	1	1	1	1	0	1	0	0	0	#150	1
0	0	0	0	0	0	0	0	0	0	#151	0
1	1	1	1	1	1	1	0	1	1	#152	1
1	1	1	1	0	0	0	0	0	0	#153	0
1	1	1	0	1	0	1	1	0	0	#154	1
1	1	1	1	0	0	1	1	0	0	#155	0
1	0	1	0	1	1	0	0	0	1	#156	1
1	1	1	0	1	1	1	1	1	0	#157	0
1	1	1	0	1	0	1	0	0	0	#158	1
1	1	1	1	1	1	1	0	0	0	#159	0
1	1	1	0	0	0	0	0	0	0	#160	1
1	1	1	1	1	1	1	0	1	1	#161	0
1	0	1	0	0	0	0	0	0	0	#162	1
1	0	1	0	1	0	0	0	0	0	#163	0
1	1	1	1	1	1	0	1	1	0	#164	1
1	1	1	1	1	0	1	1	1	1	#165	0
1	0	1	1	1	0	0	0	0	0	#166	1
0	1	0	1	0	0	0	0	0	0	#167	0
1	1	1	1	0	0	1	1	1	0	#168	1
1	1	1	0	1	0	0	0	0	0	#169	0
1	1	1	1	1	0	0	0	0	0	#170	1
1	1	1	0	0	1	1	0	0	0	#171	0
1	1	1	1	1	0	0	0	0	0	#172	1
1	1	1	1	1	0	1	0	0	1	#173	0
1	1	1	1	0	1	1	1	1	1	#174	1
1	1	1	0	1	0	0	1	0	1	#175	0
1	0	0	0	0	0	0	0	0	0	#176	1
1	1	1	1	1	1	1	1	1	0	#177	0
1	1	1	1	1	1	1	0	0	0	#178	1
0	0	0	0	1	0	0	0	0	0	#179	0
1	1	1	1	1	1	1	0	0	1	#180	1
1	1	0	1	1	1	0	0	0	0	#181	0
1	1	1	1	1	0	1	0	0	0	#182	1
1	1	1	1	1	0	0	0	0	0	#183	0
1	1	1	0	0	1	0	0	0	0	#184	1
1	1	1	0	1	0	1	1	1	0	#185	0
1	1	0	1	1	1	0	0	0	0	#186	1
0	1	1	1	0	1	0	0	0	0	#187	0
1	1	0	0	0	0	0	0	0	0	#188	1
1	1	0	0	0	1	0	0	0	0	#189	0
0	1	0	0	0	1	1	0	1	0	#190	1
1	0	1	1	1	1	1	0	0	0	#191	0
1	1	1	1	1	1	1	0	1	0	#192	1
1	1	1	1	1	0	0	0	1	0	#193	0
1	1	0	0	0	0	0	0	0	0	#194	1
1	1	0	1	0	0	0	0	0	0	#195	0
1	1	1	1	1	1	1	0	1	0	#196	1
1	1	1	1	0	1	0	0	0	0	#197	0
1	0	1	1	1	0	0	0	0	0	#198	1
1	1	0	1	1	0	0	0	0	0	#199	0
1	1	1	1	0	0	1	1	0	0	#200	1
0	1	0	0	0	0	0	0	0	0	#201	0
0	1	1	0	1	0	0	0	1	0	#202	1
1	1	1	1	1	1	1	1	1	1	#203	0
1	1	1	0	0	0	1	0	0	0	#204	1
1	0	0	0	0	0	0	0	0	0	#205	0
0	1	0	0	0	0	0	0	0	0	#206	1
1	1	1	0	1	0	1	0	0	0	#207	0
1	1	1	1	0	1	0	0	0	0	#208	1
1	1	0	0	0	0	0	1	0	0	#209	0
1	1	0	0	1	1	1	1	1	0	#210	1
1	1	1	1	1	0	0	0	1	0	#211	0
1	1	1	1	1	0	1	0	0	0	#212	1
1	0	1	1	0	0	0	0	0	0	#213	0
1	1	1	1	0	0	0	0	0	0	#214	1
1	1	1	1	1	0	1	0	0	0	#215	0
1	1	1	0	0	0	0	0	0	0	#216	1
1	1	1	1	0	0	1	0	0	0	#217	0
1	1	1	1	0	1	0	0	0	0	#218	1
0	0	1	1	1	0	1	1	0	0	#219	0
1	0	1	0	1	1	0	1	0	0	#220	1
1	1	1	1	1	1	0	1	0	0	#221	0
1	1	1	1	0	1	1	0	0	1	#222	1
1	1	1	0	0	0	0	0	0	0	#223	0
1	1	1	1	1	1	1	0	0	0	#224	1
1	1	1	0	1	1	1	0	0	0	#225	0
1	0	0	0	0	0	0	0	0	0	#226	1
0	1	1	1	0	1	0	0	0	0	#227	0
1	1	0	0	0	0	0	0	0	0	#228	1
1	1	1	1	0	1	0	0	0	0	#229	0
0	0	1	0	0	0	1	0	0	0	#230	1
1	1	1	1	1	0	0	0	0	0	#231	0
1	1	1	1	1	1	1	1	0	1	#232	1
0	1	0	0	1	0	0	0	0	0	#233	0
1	1	0	0	0	0	0	0	0	0	#234	1
1	1	1	0	1	1	0	1	0	0	#235	0
1	1	1	1	1	1	1	1	0	0	#236	1
1	1	1	1	1	0	0	0	0	0	#237	0
1	1	1	1	0	1	1	1	0	0	#238	1
1	1	1	1	0	1	0	0	1	0	#239	0
1	1	1	1	0	1	1	1	1	1	#240	1
1	1	0	1	1	1	0	1	1	0	#241	0
1	0	0	1	1	1	1	0	0	0	#242	1
1	1	0	1	0	1	1	1	0	0	#243	0
1	0	1	1	1	0	1	1	0	0	#244	1
1	0	1	1	0	0	0	0	0	0	#245	0
1	1	0	1	0	1	0	1	0	0	#246	1
1	1	1	1	1	0	0	0	0	1	#247	0
1	1	1	0	1	1	1	1	0	0	#248	1
0	0	0	0	0	0	0	0	0	0	#249	0
1	1	0	1	0	1	1	0	0	0	#250	1
0	0	0	0	0	0	0	0	0	0	#251	0
1	1	0	1	0	1	1	0	0	0	#252	1
1	0	1	0	1	0	0	0	0	0	#253	0
1	1	0	1	0	0	0	1	0	0	#254	1
1	0	0	1	1	1	0	0	0	0	#255	0
1	1	1	1	1	1	1	0	0	0	#256	1
0	0	1	0	0	1	0	0	0	1	#257	0
1	1	0	1	1	1	1	1	0	0	#258	1
1	0	1	1	0	0	1	0	0	0	#259	0
1	1	1	1	0	0	0	0	0	1	#260	1
1	1	1	1	1	1	1	1	1	1	#261	0
1	1	1	1	0	1	0	1	1	1	#262	1
1	0	1	0	1	1	1	0	0	0	#263	0
1	1	1	1	1	0	1	0	0	0	#264	1
1	0	1	1	1	1	0	1	0	0	#265	0
1	0	0	0	0	0	1	0	0	0	#266	1
1	0	1	0	0	0	0	0	0	0	#267	0
1	1	1	1	1	1	0	0	0	1	#268	1
1	1	1	1	1	1	0	1	0	0	#269	0
1	1	1	1	1	1	0	1	0	0	#270	1
1	1	0	1	0	0	0	0	0	0	#271	0
1	1	1	1	0	0	1	0	1	0	#272	1
1	1	1	1	0	0	0	0	0	0	#273	0
1	0	0	0	1	0	0	0	0	0	#274	1
1	1	0	1	1	1	1	0	1	0	#275	0
1	1	1	0	1	0	0	1	0	0	#276	1
0	0	1	1	0	0	0	0	0	0	#277	0
1	1	1	0	0	0	0	0	1	0	#278	1
1	1	1	0	0	0	1	1	1	0	#279	0
1	1	1	1	1	0	0	1	0	0	#280	1
1	1	1	0	1	0	1	0	1	0	#281	0
1	1	1	1	0	1	1	0	0	0	#282	1
1	1	1	1	1	1	0	1	0	1	#283	0
0	1	1	0	0	0	0	0	0	0	#284	1
1	1	1	1	1	1	1	0	0	0	#285	0
1	1	1	1	0	1	0	0	0	0	#286	1
1	0	1	1	1	1	1	0	0	0	#287	0
1	1	1	1	1	1	1	0	0	0	#288	1
1	1	1	1	1	1	0	0	1	1	#289	0
1	1	1	1	1	1	1	1	1	1	#290	1
0	1	1	1	0	0	0	0	0	0	#291	0
1	1	0	0	1	0	0	0	0	0	#292	1
1	1	1	1	1	1	1	1	1	0	#293	0
1	1	0	0	1	0	0	0	0	0	#294	1
1	0	1	0	1	1	0	0	0	0	#295	0
1	1	1	1	0	0	1	1	0	0	#296	1
1	1	0	1	0	0	1	0	1	0	#297	0
1	1	1	0	0	0	1	1	0	0	#298	1
1	1	1	1	1	1	1	1	1	0	#299	0
1	1	1	0	0	0	0	0	0	0	#300	1
1	1	1	1	1	1	1	1	1	1	#301	0
